# Supplementary material for: Treating Different Diseases With the Same Method—A Traditional Chinese Medicine Concept Analyzed for Its Biological Basis
Source: Front Pharmacol. 2020 Jun 26;11:946. doi: 10.3389/fphar.2020.00946 (PMC7332878; doi:10.3389/fphar.2020.00946)
Supplement: Supplementary file 1 [file Table_1.xls]

## Sheet: Sheet1
coronary heart disease			apoplexy			both
AKT1			ADIPOR2			AKT1
AR			ADRB2			AR
BCL2			AGT			BCL2
BDNF			AGTR1			BDNF
BMP2			AGTR2			BMP2
BRCA1			AIM2			BRCA1
C3			AIRE			C3
CCK			AKT1			CCK
CHRNA3			AMBP			CHRNA4
CHRNA4			APOA2			CLCF1
CHRNA5			AR			CNTF
CHRNA6			AREG			CNTFR
CHRNB2			BCL2			COMT
CHRNB3			BDNF			CRLF1
CHRNB4			BMP2			CTNNB1
CLCF1			BMP4			CXCR4
CNTF			BMP7			EGF
CNTFR			BNIP3			EGFR
COMT			BRCA1			F3
CRLF1			BRCA2			FOXP3
CTNNB1			C3			GDNF
CXCR4			C5			HGF
DRD2			CADM1			HLA-B
EGF			CCK			HLA-DQB1
EGFR			CCL11			HLA-DRB1
F3			CCL13			HTR3A
FOXP3			CCL17			IFNG
GDNF			CCL18			IFNGR1
HGF			CCL19			IGF1
HLA-B			CCL2			IGF1R
HLA-DQB1			CCL20			IGF2
HLA-DRB1			CCL21			IL10
HTR3A			CCL24			IL12B
IFNG			CCL28			IL13
IFNGR1			CCL3			IL17A
IGF1			CCL4			IL18
IGF1R			CCL5			IL1B
IGF2			CCR1			IL2
IL10			CCR2			IL4
IL12B			CCR3			IL6
IL13			CCR5			INS
IL17A			CCR7			INSR
IL18			CCR8			LEP
IL1B			CD14			MAOA
IL1R1			CD1E			MET
IL2			CD22			MUC1
IL4			CD27
IL6			CD28
INS			CD4
INSR			CD40
LEP			CD80
MAOA			CD83
MET			CD86
MUC1			CDK5
			CHAT
			CHRNA4
			CLCF1
			CLU
			CNTF
			CNTFR
			COMT
			CRH
			CRLF1
			CTNNB1
			CX3CL1
			CX3CR1
			CXCL1
			CXCL10
			CXCL11
			CXCL12
			CXCL13
			CXCL14
			CXCL2
			CXCL5
			CXCL9
			CXCR3
			CXCR4
			CYP11B1
			CYP11B2
			DRD4
			EDN1
			EDN3
			EGF
			EGFR
			EPO
			EREG
			F3
			FCGR2A
			FGF2
			FOXP3
			GAST
			GATA3
			GCG
			GDNF
			GHRH
			GIP
			GLP1R
			HGF
			HLA-A
			HLA-B
			HLA-C
			HLA-DPB1
			HLA-DQA1
			HLA-DQB1
			HLA-DRA
			HLA-DRB1
			HTR3A
			HTR3B
			ICA1
			ICOS
			IFNG
			IFNGR1
			IGF1
			IGF1R
			IGF2
			IL10
			IL12B
			IL13
			IL15
			IL16
			IL17A
			IL18
			IL1A
			IL1B
			IL1RN
			IL2
			IL3
			IL33
			IL4
			IL4R
			IL5
			IL6
			IL6R
			IL9
			INS
			INSR
			IRF4
			IRF8
			LEP
			LIF
			LTA
			LTB
			LTBR
			MAOA
			MBP
			MET
			MICA
			MIF
			MLN
			MLNR
			MUC1
			NFKB2
			NLRC4
			NLRP12
			NLRP2
			NLRP3
			NPPA
			NPPB
			NPY
